# Supplementary material for: Milder symptoms and shorter course in patients with re-positive COVID-19: A cohort of 180 patients from Northeast China
Source: Front Microbiol. 2022 Oct 11;13:989879. doi: 10.3389/fmicb.2022.989879 (PMC9593080; doi:10.3389/fmicb.2022.989879)
Supplement: Supplementary file 2 [file Table_2.XLSX]

## Sheet: sheet1
patient no	age	O gene Ct Value at re-positive time	N gene Ct Value at re-positive time	lowest O gene Ct Value at re-positive time	lowest N gene Ct Value at re-positive time
1	51	18.96	18.87	18.96	18.87
2	78	40	40	31.25	29.93
3	80	28.13	27.45	25.87	24.24
4	83	40	31.06	22.92	21.48
5	54	35.52	32.47	22.22	20.57
6	43	33.93	30.89	29.81	28.4
7	65	22.77	21.55	16.88	15.47
8	52	32.322	32.937	30.67	29.47
9	67	25.8	24.46	24.44	22.82
10	44	23.13	20.31	30.57	30.05
11	68	37.576	34.463	40	32.13
12	39	35.65	38.04	36.43	34.46
13	63	32.99	34.35	28.93	28.47
14	93	33.73	34.83	33.57	33.4
15	29	28.69	27.38	24.43	23.21
16	67	27.34	25.67	24.52	23.51
17	72	24.79	22.95	24.79	22.95
18	70	40	40	40	28.38
19	32	40	40	33.36	30.4
20	23	33.9	34	32.2	40
21	50	37.438	36.827	33.04	40
22	23	34.287	34.193	30.51	28.95
23	73	33.981	35.061	26.16	25.22
24	20	25.96	24.17	24.43	22.61
25	31	37	37	32.15	31.18
26	58	33.95	35.06	25.7	23.45
27	63	38.5	36.12	29.87	25.88
28	72	31.47	30.33	26.3	25.13
29	74	32	33	27.7	26.5
30	85	34.05	33.188	25.88	24.32
31	29	37.05	35.44	no	34.48
32	7	40	40	32.29	31.8
33	33	34.07	33.58	32.65	29.99
34	67	29.08	28.9	no	33.16
35	52	36.82	34.6	34.55	33.49
36	57	29.63	28.75	32.94	28.74
37	34	23.86	22.77
38	74	21.84	20.91	14.41	13.49
39	70	30.45	29.16	20.45	18.45
40	35	30.8	28.75	30.8	28.75
41	52	33.27	30.67	25.39	23.95
42	43	27.14	26.14	21.73	20.14
43	46	26.55	25.25
44	36	29.87	28.35
45	26	no	no	no	33.16
46	68	29.15	27.49	26.03	23.84
47	54	35.92	34.83	30.63	30.04
48	37	23.29	21.73
49	43	36.3	35.01	23.82	21.9
50	43	30.512	31.777	26.99	25.15
51	30	no	33.37	28.8	27.36
52	48	31.7	no	33.5	32.5
53	48	34.74	35.04	33.06	30.39
54	52	26	27	17.49	16.86
55	39	27.84	26.91	26.08	24.48
56	57	31.4	33.2	32.6	32.71
57	52	31.88	31.11	33.73	27.27
58	4	34.76	33.66	22.66	21.95
59	39	32.23	30.01	26.67	25.33
60	48	36.1	34.09	28.2	27.32
61	17	28.83	28.42	25.01	23.8
62	41	33.89	31.95
63	45	32.77	31.02	28.49	27.01
64	37	29.96	28	26.52	25.97
65	59	40	40	23.66	21.9
66	66	40	40	no	29.45
67	60	40	34.24	28.15	27.19
68	8	31.94	30.24	29.53	28.14
69	53	34.21	35.32	no	31.9
70	39	35.02	35.06	33.22	40
71	23	29.31	27.16
72	48	33.623	32.592	28.8	27.07
73	43	26.88	25.25	25.1	23.1
74	70	24.77	24.09	23.1	22.12
75	68	24.74	23.34	22.16	21.15
76	55	32.97	32.68	no	31.68
77	37	28.06	27.22	25.27	23.36
78	48	34.24	no	26.66	25.07
79	33	35.26	34.63	26.62	25.93
80	54	27.34	27.86	23.9	22.85
81	37	29.42	29.57	26.04	25.44
82	57	33.6	31.76	27.97	26.98
83	59	28.79	27.05	25.4	23.98
84	58	32.85	31.91	28.95	27.63
85	24	24.68	26.03	20.71	19.72
86	63	35.14	34.68	31.88	40
87	17	29.88	29.18	30.58	28.75
88	45	32.971	33.848	no	33.58
89	14	32.97	30.63	28.09	26.46
90	85	33.6	32.33	25.01	24.34
91	37	33.64	32.62	32.14	29.93
92	49	18.867	21.526	17.98	16.85
93	45	28.4	28.24	40	40
94	58	26.97	25.32	22.61	21.48
95	63	31.537	31.021	30.56	28.5
96	41	33.61	30.2	22.34	20.97
97	48	34.55	32.84	28.74	28.5
98	59	33.27	30.76
99	53	32.92	31.44	20.76	19.4
100	51	28.77	27.52	26.21	24.63
101	36	32.53	31.77	26.36	24.07
102	52	33.06	31.93	29.36	27.69
103	30	36.37	noCt	24.45	23.06
104	47	31.91	30.46	25.86	24.99
105	32	33.72	33.62	21.33	19.9
106	32	30.55	29.29
107	43	32.72	29.95	28.96	28
108	7	25	23.64	24.87	22.98
109	54	30.53	29.81	29.8	27.34
110	34	29.77	27.9	29.17	28.45
111	59	30.25	28.92	25.02	23.69
112	53	33.05	32.53	29.28	26.72
113	34	34.09	30.43	25.41	23.95
114	34	27.9	26.54	23.62	22.04
115	21	34.92	34.81	32.99	40
116	36	35.96	34.56	no	31.69
117	52	29.5	31.371	24.45	22.66
118	66	37.557	32.682	no	33.71
119	36	33.662	34.325	29.44	28.13
120	50	35.005	32.469	32.38	30.43
121	38	40	32.27	33.77	31.65
122	72	33.208	33.256	27.42	25.49
123	57	34.89	34.3	34.89	34.3
124	40	28.17	27.05	28.17	27.05
125	42	32.1	30.05	27.05	26.52
126	48	40	30.84	40	30.84
127	29	32.86	28.7	32.86	28.7
128	57	28.11	26.45	26.58	24.9
129	57	32.16	31.85	26.1	24.69
130	49	23.77	22.86	20.48	19.33
131	36	36.3	32.86	36.3	32.86
132	18	35.16	36.55	35.16	36.55
133	45	23.05	21.35	23.05	21.35
134	58	26.42	24.98	23.49	21.87
135	43	40	32.49	28.31	25.99
136	20	31.15	29.16	31.15	29.16
137	59	40	32.32	40	32.32
138	24	39.15	38.54	23.64	22.57
139	39	36.96	36.25	40	33.46
140	34	36.808	36.706	36.808	36.706
141	26	37.526	36.206	40	32.51
142	50	37.058	36.591	37.058	36.591
143	20	34.86	34.46	34.86	34.46
144	36	33.681	33.442	40	30.03
145	52	38.8	39.22	32.72	31.73
146	54	39.34	37.04	31.25	29.11
147	33	34.6	33.8	34.6	33.8
148	6	39.74	34.9	39.74	34.9
149	40	32.039	30.908	32.039	30.908
150	42	30.29	30.51	23.92	22.68
151	67	32.7	29.8	32.7	29.8
152	30	27.12	27.73	25.84	24.72
153	59	34.55	30.13	34.55	30.13
154	21	33.26	33.28	33.26	33.28
155	39	37	34	33.75	32.96
156	17	37	40	37	40
157	19	29.75	32.85	20.25	19.31
158	45	28.17	27.05	28.17	27.05
159	42	30.59	29.29	30.59	29.29
160	88	29.2	27.28	29.2	27.28
161	58	32.72	NoCt	33.48	32.56
162	45	38.51	35.85	26.88	26.2
163	39	38.3	36.61	40	30.83
164	50	27.59	30.09	24.82	23.05
165	21	33.494	33.331	33.494	33.331
166	54	30.429	32.994	20.04	19.8
167	45	36.92	36.84	29.81	28.8
168	55	34.94	34.55	29.81	28.8
169	36	36.229	36.02	35.86	31.53
170	44	35.926	35.402	35.926	35.402
171	55	31.81	31.75	28.35	26.91
172	39	35.59	34.76	30.54	29.52
173	33	31.17	30.04	30.54	29.52
174	71	37.773	36.808	27.37	24.72
175	52	36.04	37.05	24.99	23.8
176	33	33.25	33.61	40	30.88
177	56	33.55	33.93	25.68	24.5
178	57	30.44	27.49	31.74	30.45
179	50	22.8	25.6	22.8	25.6
180	11	35.097	34.166	33.51	29.48
